# Supplementary material for: Machine Learning as a Support for the Diagnosis of Type 2 Diabetes
Source: Int J Mol Sci. 2023 Apr 5;24(7):6775. doi: 10.3390/ijms24076775 (PMC10095542; doi:10.3390/ijms24076775)
Supplement: Supplementary file 1 [file ijms-24-06775-s001.zip]

Archive with 1 entries (1 files):
- ijms-2253820-supplementary.pdf
